# Supplementary material for: Discovery of New Pyrrolo[2,3-d]pyrimidine Derivatives as Potential Multi-Targeted Kinase Inhibitors and Apoptosis Inducers
Source: Pharmaceuticals (Basel). 2023 Sep 19;16(9):1324. doi: 10.3390/ph16091324 (PMC10536928; doi:10.3390/ph16091324)
Supplement: Supplementary file 1 [file pharmaceuticals-16-01324-s001.zip]

Archive with 1 entries (1 files):
- pharmaceuticals-2573695-supplementary.pdf
